# Supplementary material for: Polypiperazine-Based Micelles of Mixed Composition for Gene Delivery
Source: Polymers (Basel). 2024 Nov 4;16(21):3100. doi: 10.3390/polym16213100 (PMC11548379; doi:10.3390/polym16213100)
Supplement: Supplementary file 1 [file polymers-16-03100-s001.zip]

Archive with 1 entries (1 files):
- polymers-3250267-SI.pdf
